# Supplementary material for: Oral Squamous Cell Carcinoma Contributes to Differentiation of Monocyte-Derived Tumor-Associated Macrophages via PAI-1 and IL-8 Production
Source: Int J Mol Sci. 2021 Aug 31;22(17):9475. doi: 10.3390/ijms22179475 (PMC8430735; doi:10.3390/ijms22179475)
Supplement: Supplementary file 1 [file ijms-22-09475-s001.zip]

Archive with 1 entries (1 files):
- ijms-1331942-supplementary.pdf
